# Supplementary material for: Maresin 2, a Specialized Pro-Resolution Lipid Mediator, Reduces Pain and Inflammation Induced by Bothrops jararaca Venom in Mice
Source: Toxins (Basel). 2025 Jul 25;17(8):367. doi: 10.3390/toxins17080367 (PMC12389977; doi:10.3390/toxins17080367)
Supplement: Supplementary file 1 [file toxins-17-00367-s001.zip]

Archive with 1 entries (1 files):
- toxins-3597110-supplementary.pdf
